# Supplementary material for: Mutant CFTR Drives TWIST1 mediated epithelial–mesenchymal transition
Source: Cell Death Dis. 2020 Oct 26;11(10):920. doi: 10.1038/s41419-020-03119-z (PMC7588414; doi:10.1038/s41419-020-03119-z)
Supplement: Supplementary file 7 — Table S1 [file 41419_2020_3119_MOESM7_ESM.xlsx]

## Sheet: TableS1
Target	Application	Dilution	Company	Reference
CFTR	IF (lung)	1:200	RD Biotech	MATG1104
	IF (CFBE)	1:200	CFF	570
	WB (CFBE)	1:3000		596
	WB (pHBE)	1:500 (1%NFM-TBSt)
Calnexin	WB	1:3000	BD Biosciences	610523
Claudin1	WB	1:100	Santa Cruz	sc-166338
Collagen I	IF (CFBE)	1:50	Abcam	ab34710
	IF (lung)	1:100
	WB	1:1000
Connexin 26	WB	1:200	Santa Cruz	sc-7261
Connexin 31	WB	1:200		sc-13558
Connexin 43	WB (CFBE)	1:200		sc-81803
	IF (CFBE)	1:100	Invitrogen	71-0700
Cytokeratin-18	IF & WB	1:100	Santa Cruz	sc-32329
DSPI/II	WB	1:500		sc-33555
E-cadherin	IF	1:200	BD Biosciences	610181
	WB	1:5000
Fibronectin	WB	1:1000	Santa Cruz	sc-8422
	IF	1:100
GAPDH	WB	1:10000	Abcam	ab8245
Ki-67	IF	1:100	Abcam	ab16667
	WB	1:2500
N-cadherin	IF (CFBE)	1:100	BD Biosciences	610920
	IF (lung)	1:200
	WB (pHBE)	1:500
	WB (CFBE)	1:1000
Occludin	WB	1:100	Santa Cruz	sc-133256
SNAIL+Slug	IF + WB (CFBE)	1:1000	Abcam	ab180714
	WB (pHBE)	1:500
TWIST	WB (pHBE)	1:25	Abcam	ab50887
	WB (CFBE)	1:50
Vimentin	IF (lung)	1:250	Abcam	ab92547
	IF (CFBE)	1:100
	WB (CFBE)	1:1000
	WB (pHBE)	1:100 (1%NFM-TBSt)
ZEB1	IF + WB	1:100	Abcam	ab203829
ZO1	IF	1:100	Invitrogen	33-9100
	WB (pHBE)	1:2500
	WB (CFBE)	1:5000
α-SMA	WB	1:10000	Abcam	ab5694
α-tubulin	WB	1:100	Sigma	T5168
β-catenin	IF (CFBE)	1:200	Abcam	ab32572
