# Supplementary material for: Mutant CFTR Drives TWIST1 mediated epithelial–mesenchymal transition
Source: Cell Death Dis. 2020 Oct 26;11(10):920. doi: 10.1038/s41419-020-03119-z (PMC7588414; doi:10.1038/s41419-020-03119-z)
Supplement: Supplementary file 8 — Table S2 [file 41419_2020_3119_MOESM8_ESM.xlsx]

## Sheet: TableS2
Antibody	Target	Use	Dilution	Host	Company	Reference
Alexa Fluor 488	Mouse IgG	IF	1:500	Donkey	Life Technologies	A21202
Alexa Fluor 488	Rabbit IgG	IF	1:500			A21206
Alexa Fluor 568	Rabbit IgG	IF	1:500			A10042
Alexa Fluor 568	Mouse IgG	IF	1:500			A10037
(H+L)-HRP Conjugate	Mouse IgG	WB	1:3000	Goat	Bio-Rad	170-6515
(H+L)-HRP Conjugate	Rabbit IgG	WB	1:3000			170-6516
