# Supplementary material for: Mutant CFTR Drives TWIST1 mediated epithelial–mesenchymal transition
Source: Cell Death Dis. 2020 Oct 26;11(10):920. doi: 10.1038/s41419-020-03119-z (PMC7588414; doi:10.1038/s41419-020-03119-z)
Supplement: Supplementary file 9 — Table S3 [file 41419_2020_3119_MOESM9_ESM.xlsx]

## Sheet: TableS3
Target	Fw/Rv primer	Sequence (5’-3’)
ACTA2	Forward	GTGTTGCCCCTGAAGAGCAT
	Reverse	GCTGGGACATTGAAAGTCTCA
CDH1	Forward	TGCCCAGAAAATGAAAAAGG
	Reverse	GTC ATGTGGCAATGCGTTC
CDH2	Forward	GGACAGTTCCTGAGGGATCA
	Reverse	GGATTGCCTTCCATGTCTGT
CLDN1	Forward	CCTCCTGGGAGTGATAGCAAT
	Reverse	GGCAACTAAAATAGCCAGACCT
COL1A1	Forward	GAGGGCCAAGACGAAGACATC
	Reverse	CAGATCACGTCATCGCACAAC
CTNNB1	Forward	AAAGCGGCTGTTAGTCACTGG
	Reverse	CGAGTCATTGCATACTGTCCAT
DSP	Forward	GCAGGATGTACTATTCTCGGC
	Reverse	CCTGGATGGTGTTCTGGTTCT
FN1	Forward	CGGTGGCTGTCAGTCAAAG
	Reverse	AAACCTCGGCTTCCTCCATAA
GJA1	Forward	CAATCACTTGGCGTGACTTC
	Reverse	AACGAAAGGCAGACTGCTCA
GJB2	Forward	TCGCATTATGATCCTCGTTGTG
	Reverse	GGGGAAGTAGTGATCGTAGCAC
GJB3	Forward	GGACTGCTACATTGCCCGAC
	Reverse	ATGGTGAGTACGATGCAGACG
KRT18	Forward	AAGGTGAAGCTTGAGGCAGA
	Reverse	CTGCACAGTTTGCATGGAGT
OCLN	Forward	ACAAGCGGTTTTATCCAGAGTC
	Reverse	GTCATCCACAGGCGAAGTTAAT
SNAI1	Forward	TCGGAAGCCTAACTACAGCGA
	Reverse	AGATGAGCATTGGCAGCGAG
SNAI2	Forward	CGAACTGGACACACATACAGTG
	Reverse	CTGAGGATCTCTGGTTGTGGT
TJP1	Forward	CGGTCCTCTGAGCCTGTAAG
	Reverse	GGATCTACATGCGACGACAA
TWIST1	Forward	GTCCGCAGTCTTACGAGGAG
	Reverse	GCTTGAGGGTCTGAATCTTGCT
VIM	Forward	AGTCCACTGAGTACCGGAGAC
	Reverse	CATTTCACGCATCTGGCGTTC
ZEB1	Forward	TTACACCTTTGCATACAGAACCC
	Reverse	TTTACGATTACACCCAGACTGC
ZEB2	Forward	CAAGAGGCGCAAACAAGCC
	Reverse	GGTTGGCAATACCGTCATCC
